# Supplementary material for: The RNA binding protein HuR differentially regulates unique subsets of mRNAs in estrogen receptor negative and estrogen receptor positive breast cancer
Source: BMC Cancer. 2010 Apr 6;10:126. doi: 10.1186/1471-2407-10-126 (PMC2856550; doi:10.1186/1471-2407-10-126)
Supplement: Additional file 1 — Figure S2. Table of complete GO analysis. Listing of HuR-associated genes with odds ratios and functional categories. [file 1471-2407-10-126-S1.XLS]

## Sheet: Combined
GOID	Pvalue	OddsRatio	ExpCount	Count	Size	Term	Genes
Molecular Function
GO:0005515	<0.01	1.88	64.14	83	3798	protein binding	NAMPT 2.17, SPRY1 2.53, SSSCA1 0.46, RAD51AP1 2.01, FRS3 2.69, TMED2 2.8, KDELR2 2.21, FOXN3 2.62, FBXO27 2.03, DCBLD2 2.54, LAYN 2.25, E2F7 2.24, CSNK1E 4.06, CSNK2B 2.7, CSTF3 2.09, CNKSR3 2.48, KIAA1949 2.2, DPYSL2 2.76, KCTD6 2.57, EREG 2.86, ERH 2.07, PHLDA1 2.57, SYNE1 2.02, KIAA0999 2.01, COTL1 3.84, GATA3 0.28, GJA1 2.06, LSM1 2.1, KIAA1267 2.16, CNOT7 2.29, HSPA1A 0.34, IFNGR2 2.94, IL8 …
GO:0016563	<0.01	3.59	3.07	10	182	transcription activator activity	ETV5 2.03, GATA3 0.28, CNOT7 2.29, MAX 2.35, MYB 0.2, NFYC 2.16, LEF1 3.79, COA3 0.19, RUNX1 2.17, CHURC1 0.38
GO:0003924	<0.01	4.34	1.77	7	105	GTPase activity	ARL4A 2.13, TUBB3 2.44, ARF4 2.25, RHOB 0.39, RND3 2.29, RASD1 2.07, CDC42 2.76
Biological Component
GO:0009893	<0.01	3.21	4.53	13	271	positive regulation of metabolic process	EREG 2.86, ETV5 2.03, GATA3 0.28, GJA1 2.06, CNOT7 2.29, FOXA1 0.2, LEF1 3.79, NSD1 2.21, TNFRSF1A 2.36, UBE2D1 2.19, NCOA3 0.19, RUNX1 2.17, CHURC1 0.38
GO:0045935	<0.01	3.49	3.51	11	210	positive regulation of nucleobase, nucleoside, nucleotide and nucleic acid metabolic process	EREG 2.86, ETV5 2.03, GATA3 0.28, CNOT7 2.29, FOXA1 0.2, LEF1 3.79, NSD1 2.21, TNFRSF1A 2.36, NCOA3 0.19, RUNX1 2.17, CHURC1 0.38
GO:0010557	<0.01	3.3	3.7	11	221	positive regulation of macromolecule biosynthetic process	EREG 2.86, ETV5 2.03, GATA3 0.28, CNOT7 2.29, FOXA1 0.2, LEF1 3.79, NSD1 2.21, TNFRSF1A 2.36, NCOA3 0.19, RUNX1 2.17, CHURC1 0.38
GO:0007165	<0.01	1.83	28.57	43	1708	signal transduction	ARL4A 2.13, NAMPT 2.17, SPRY1 2.53, TUBB3 2.44, FRS3 2.69, FOXN3 2.62, DCBLD2 2.54, CSNK1E 4.06, CSNK2B 2.7, CNKSR3 2.48, DPYSL2 2.76, EREG 2.86, GJA1 2.06, CNOT7 2.29, HMGB2 2.32, IFNGR2 2.94, IL8 2.87, ITGAE 2.34, ARF4 2.25, RHOB 0.39, RND3 2.29, RAB8A 2.38, NPY1R 0.33, GOLT1B 2, GAL 2.18, PCNA 2.51, LEF1 3.79, SPG21 2.51, RASD1 2.07, RIN2 2.06, PRKAR1A 0.28, CXCR7 0.1, TWSG1 2.3, RPS6KB1 0.24,…
GO:0048514	<0.01	5.11	1.3	6	78	blood vessel morphogenesis	EREG 2.86, GJA1 2.06, IL8 2.87, RHOB 0.39, CAV1 2.05, RUNX1 2.17
GO:0010628	<0.01	3.24	3.4	10	203	positive regulation of gene expression	ETV5 2.03, GATA3 0.28, CNOT7 2.29, FOXA1 0.2, LEF1 3.79, NSD1 2.21, TNFRSF1A 2.36, NCOA3 0.19, RUNX1 2.17, CHURC1 0.38
GO:0030855	<0.01	12.91	0.28	3	17	epithelial cell differentiation	GJA1 2.06, FOXA1 0.2, CAV1 2.05
GO:0048646	<0.01	4.66	1.42	6	85	anatomical structure formation	EREG 2.86, IL8 2.87, RHOB 0.39, LEF1 3.79, TWSG1 2.3, RUNX1 2.17
GO:0048522	<0.01	2.18	9.72	19	581	positive regulation of cellular process	NAMPT 2.17, EREG 2.86, ETV5 2.03, GATA3 0.28, GJA1 2.06, CNOT7 2.29, FOXA1 0.2, GOLT1B 2, GAL 2.18, LEF1 3.79, TWSG1 2.3, NSD1 2.21, TNFRSF1A 2.36, UBE2D1 2.19, NCOA3 0.19, RUNX1 2.17, PDCD5 2.49, CHURC1 0.38, CDC42 2.76
GO:0042445	<0.01	7.13	0.64	4	38	hormone metabolic process	GATA3 0.28, FOXA1 0.2, GAL 2.18, SRD5A1 2.23
GO:0001944	<0.01	4.38	1.51	6	90	vasculature development	EREG 2.86, GJA1 2.06, IL8 2.87, RHOB 0.39, CAV1 2.05, RUNX1 2.17
GO:0048518	<0.01	6.69	0.67	4	44	positive regulation of biological process	IL8 2.87, RHOB 0.39, SPG21 2.51, CAV1 2.05
GO:0045893	0.01	3.21	2.71	8	162	positive regulation of transcription, DNA-dependent	GATA3 0.28, CNOT7 2.29, FOXA1 0.2, LEF1 3.79, NSD1 2.21, TNFRSF1A 2.36, NCOA3 0.19, RUNX1 2.17
GO:0006357	0.01	2.54	4.7	11	281	regulation of transcription from RNA polymerase II promoter	CNOT7 2.29, HMGB2 2.32, FOXA1 0.2, NFYC 2.16, LEF1 3.79, PRKAR1A 0.28, NSD1 2.21, TNFRSF1A 2.36, CSDA 2.43, RUNX1 2.17, MED20 2.28
Cellular Component
GO:0005794	<0.01	2.5	7.05	16	413	Golgi apparatus	TMED2 2.8, KDELR2 2.21, SYNE1 2.02, CHIC2 3.76, GJA1 2.06, ARF4 2.25, RND3 2.29, GOLT1B 2, GAL 2.18, C4orf18 0.47, SPG21 2.51, CHPT1 3.06, MALL 2.51, CAV1 2.05, ST3GAL5 2.18, AP1S2 2.93
GO:0000139	<0.01	2.84	3.81	10	223	Golgi membrane	TMED2 2.8, GJA1 2.06, RND3 2.29, GOLT1B 2, C4orf18 0.47, CHPT1 3.06, MALL 2.51, CAV1 2.05, ST3GAL5 2.18, AP1S2 2.93
GO:0005798	0.01	6.22	0.72	4	42	Golgi-associated vesicle	CHIC2 3.76, GJA1 2.06, SPG21 2.51, AP1S2 2.93
GO:0000793	0.01	5.62	0.79	4	46	condensed chromosome	CENPA 2.06, C18orf24 3.04, HMGB2 2.32, UBE2I 2.29
NOTE: Subscripts denote fold change of (MDA_3A2/MDA_IgG)/(MCF_3A2/MCF_IgG)
