# Supplementary material for: The RNA binding protein HuR differentially regulates unique subsets of mRNAs in estrogen receptor negative and estrogen receptor positive breast cancer
Source: BMC Cancer. 2010 Apr 6;10:126. doi: 10.1186/1471-2407-10-126 (PMC2856550; doi:10.1186/1471-2407-10-126)
Supplement: Additional file 2 — Table S1. HuR targets five fold or greater. Listing of HuR-associated mRNAs in MB-231 and MCF-7 cell lines. [file 1471-2407-10-126-S2.XLS]

## Sheet: Sheet1
TABLE 1. HuR Targets Approximately Five Fold Or Greater In Decreasing Order*
MB-231 Cells					MCF-7 Cells				Both Cell Lines
CD9			ACTB		SMNDC1		MAL2		CALM2
PTMA			CALM2		CDK2AP1		hCG_1781062		SRRM1
UBE2E2			JUND		ARL6IP1		PTMA		CCNI
CCNI			ATP6V1G1		ACTB		HMGB1		DAZAP2
CKLF			BUB3		PJA2		LOC203547		CD9
SRRM1			NPM1		MATR3		TMC01		ARL6IP1
STK4			CXCR7		ZFP36L1		SFRS2		PTMA
FKBP1A			TMSL3		PLOD2		PPP6C		ATP1B1
PMP22			EIF4A2		RPS6KB1		HSPA1A		MMD
CALM2			TIMEM59		FOXA1		PEX11B		TMCO1
MMD			MYB		CD9		ZNF14
CSDA			ITGB1		PARD6B		LOC441087
CHIC2			SRRM1		SNX16		PUM1
DAZAP2			MORF4L1		TFDP1		MMD
ZNF22			GCA		CISD2		C4orf34
ATP1B1			DAZAP2		G3BP1		C21orf55
TRAM1			NCOA3		ATP1B1		SFPQ
ENY2			PRKAR1A		YBX1		HIST1H3E
ALKBH5			CCNI		CSTB		C15orf51
RAP2A			YWHAZ		PRIM2		SLC7A1
TMCO1			C15orf15		PCBP2		ROD1
ARL6IP1			SPINT2		CALMG		YTHDC1
	*The complete set of gene are up-loaded to NCBI database at the following link: http://www.ncbi.nlm.nih.gov/geo/query/acc.cgi?token=pdsnrqmiawukqlm&acc=GSE17820.
	(NCBI Accession number GSE17820).
